# Supplementary material for: Dynamic nomogram integrating Gd-EOB-DTPA enhanced MRI semantic features, nutritional-inflammatory indices, and early treatment response to predict long-term survival in unresectable HCC treated with interventional, targeted, and immunotherapy: a multicenter retrospective study
Source: Front Immunol. 2026 Jul 1;17:1848104. doi: 10.3389/fimmu.2026.1848104 (PMC13368791; doi:10.3389/fimmu.2026.1848104)
Supplement: Supplementary file 2 [file Presentation1.zip]

Archive with 6 entries (6 files):
- Figure 2.tif
- Figure 3.tif
- Figure 4.tif
- Figure 5.tif
- Figure 6.tif
- Figure 1.pdf
